# Supplementary material for: Trial-based economic evaluation of the system-integrated activation of community health volunteers in rural Ghana
Source: Glob Health Action. 2023 May 11;16(1):2203541. doi: 10.1080/16549716.2023.2203541 (PMC10177701; doi:10.1080/16549716.2023.2203541)
Supplement: Supplemental Material [file ZGHA_A_2203541_SM2450.zip]

Archive with 2 entries (2 files):
- S1._Model_Parameters.docx
- S2._Protocol_RCT.docx
